# Supplementary material for: Clinical Outcome of Conversion Surgery for Stage IV Esophageal Cancer Following Chemoradiation
Source: Biomedicines. 2025 Mar 18;13(3):745. doi: 10.3390/biomedicines13030745 (PMC11940810; doi:10.3390/biomedicines13030745)
Supplement: Supplementary file 1 [file biomedicines-13-00745-s001.zip]

Archive with 1 entries (1 files):
- biomedicines-3486107-supplementary.pdf
